# Supplementary material for: Using qualitative system dynamics modeling to understand overdose bystander behavior in the context of Connecticut’s Good Samaritan Laws and identify effective policy options
Source: Harm Reduct J. 2024 Jun 27;21:124. doi: 10.1186/s12954-024-00990-3 (PMC11210010; doi:10.1186/s12954-024-00990-3)
Supplement: Supplementary file 1 — Supplementary Material 1–3 [file 12954_2024_990_MOESM1_ESM.mdl]

{UTF-8}
"(Bystander) Naloxone Use"  = A FUNCTION OF( Acceptability of Narcan,Accessibility of Narcan\
		,Availability of Fentanyl Strips,"Buddy System (Use with Someone Else)",Comfort in Using Narcan\
		,Harm Reduction Information,Intramuscular Narcan Administration,Intranasal Narcan Administration\
		,Knowledge of Someone Overdosed on Fentanyl,Narcan Offered to Individuals in MOUD,Overdose\
		,Perceived Liability about Narcan Administration,"Public/Employee Knowledge of Narcan Locations in Community"\
		,Unmet Demand for Narcan due to Short Supply,User Awareness of Fentanyl,Using Opioids Alone\
		)
	~	
	~		|

Harm Reduction Information  = A FUNCTION OF( Educating the Community on the Dangers of Drug Use\
		)
	~	
	~		|

User Awareness of Fentanyl  = A FUNCTION OF( Availability of Fentanyl Strips,Educating the Community on the Dangers of Drug Use\
		)
	~	
	~		|

MOUD Treatment  = A FUNCTION OF( Ability to Link Patients to Services,"Attitude towards harm reduction & addiction among clinicians and pharmacists (clinical culture)"\
		,Education of patients about MOUD,Education of providers about MOUD,"EMS-initiated MOUD Tx"\
		,Fear of legal ramifications,Health Insurance,Linking arrested people to services,Providers' perception of their ability to provide MOUD\
		,Screening of Patients Regarding OUD,Syringe Service Programs initiated MOUD Tx,Transportation\
		)
	~	
	~		|

Comfort in Using Narcan  = A FUNCTION OF( Accurate Knowledge of GSL,"Buddy System (Use with Someone Else)"\
		,"COVID-19 Pandemic",Experience Using Narcan,Fear of Consequences of Using Narcan,Knowledge of Different Routes of Narcan Administration\
		,Perception of Ease of Narcan Access,Saving a Life,Technical Knowledge about Narcan Use\
		)
	~	
	~		|

"Incarceration Length/Duration"  = A FUNCTION OF( Actual Number of Arrests,Outcomes of Drug Court\
		)
	~	
	~		|

Educating the Community on the Dangers of Drug Use  = A FUNCTION OF( )
	~	
	~		|

Outcomes of Drug Court  = A FUNCTION OF( )
	~	
	~		|

Perception that Narcan is Emboldening them to Use Drugs  = A FUNCTION OF( Educating the Community on the Dangers of Drug Use\
		,People with OUD)
	~	
	~		|

Linking arrested people to services  = A FUNCTION OF( Actual Number of Arrests,Outcomes of Drug Court\
		)
	~	
	~		|

"Culture of Harm Reduction Community & Relationships"  = A FUNCTION OF( Belief of Harm Reduction Agencies in GSL\
		,"EMS/Fire-Police Relationships","Healthcare-Police Relationships","Incarceration Length/Duration"\
		,Police Perceived Recidivism,"Police-Community Harm Reduction Relationships",Programs and Agencies Adopting Harm Reduction Efforts\
		,"Targetting Intercation of Police & Harm Reduction Agencies")
	~	
	~		|

Fear of Consequences of Using Narcan  = A FUNCTION OF( )
	~	
	~		|

Accessibility of Narcan  = A FUNCTION OF( "Automatic coupled EHR order (Narcan + Opioid Rx)"\
		,"Clinicians Offering/Prescribing Narcan",Collective Behavior and Political Action,\
		Cost of Narcan,Leave Behind program,Local Supply of Narcan,Mailing Narcan,Mailing Narcan to recently incarcerated people and families\
		,"Pairing Narcan with Defibrillators (in Bars Bathrooms)","Perceived Price & Availability of Narcan"\
		,Perception that Narcan is Emboldening them to Use Drugs,"Refusal to Carry Narcan (e.g. Store Owners) due to Liability"\
		,Stigma Among Businesses Towards Narcan,Uncertainty or Lack of Information about GSL for Private Businesses\
		)
	~	
	~		|

Personal Impact of the Opioid Crisis  = A FUNCTION OF( )
	~	
	~		|

Collective Behavior and Political Action  = A FUNCTION OF( "Community's Stance towards OUD (Criminal Action vs. Medical Need)"\
		,Public Perception of Crisis)
	~	
	~		|

Public Perception of Crisis  = A FUNCTION OF( Personal Impact of the Opioid Crisis)
	~	
	~		|

Stigma Among Businesses Towards Narcan  = A FUNCTION OF( )
	~	
	~		|

Uncertainty or Lack of Information about GSL for Private Businesses  = A FUNCTION OF(\
		 )
	~	
	~		|

"Community's Stance towards OUD (Criminal Action vs. Medical Need)"  = A FUNCTION OF(\
		 Public Perception of Crisis)
	~	
	~		|

"Public/Employee Knowledge of Narcan Locations in Community"  = A FUNCTION OF( Accessibility of Narcan\
		)
	~	
	~		|

Repeated Overdose at Same Address  = A FUNCTION OF( Overdose)
	~	
	~		|

Police Perceived Recidivism  = A FUNCTION OF( Repeated Overdose at Same Address)
	~	
	~		|

"COVID-19 Pandemic"  = A FUNCTION OF( )
	~	
	~		|

Misperception that one is protected when using drugs  = A FUNCTION OF( "Educating on GSLs (EMS, Police Officers, Public, etc.)"\
		)
	~	
	~		|

Actual Number of Arrests  = A FUNCTION OF( Incidences of Police Abuse of Power,Police Perception of User's Liability\
		,Police Showing Up,Police Willingness to Abide to GSLs)
	~	
	~		|

Intramuscular Narcan Administration  = A FUNCTION OF( "COVID-19 Pandemic","Rate of Nasal Narcan vs. Injected Narcan Available"\
		)
	~	
	~		|

Local Supply of Narcan  = A FUNCTION OF( )
	~	
	~		|

Intranasal Narcan Administration  = A FUNCTION OF( "COVID-19 Pandemic","Rate of Nasal Narcan vs. Injected Narcan Available"\
		)
	~	
	~		|

Police Perception of User's Liability  = A FUNCTION OF( "Educating on GSLs (EMS, Police Officers, Public, etc.)"\
		)
	~	
	~		|

Police Willingness to Abide to GSLs  = A FUNCTION OF( "Culture of Harm Reduction Community & Relationships"\
		,"Educating on GSLs (EMS, Police Officers, Public, etc.)")
	~	
	~		|

Community's Trust in Police  = A FUNCTION OF( Building Trust,Losing Trust,Misperception that one is protected when using drugs\
		,"Partnership with Law Enforcement, Key People Known in the Community",Perceived Partnership Between Law Enforcement and Healthcare\
		)
	~	
	~		|

"Traumatization & Burnout of First Responders Dealing with Overdoses"  = A FUNCTION OF\
		( "Community Conditions & Trauma; Childhood Trauma",Feeling Fairly Compensated,Overdose\
		,Repeated Overdose at Same Address)
	~	
	~		|

Misinformation About Liability  = A FUNCTION OF( )
	~	
	~		|

Stigma among Providers Towards Narcan  = A FUNCTION OF( "Attitude towards harm reduction & addiction among clinicians and pharmacists (clinical culture)"\
		)
	~	
	~		|

"Attitude towards harm reduction & addiction among clinicians and pharmacists (clinical culture)"\
		  = A FUNCTION OF( )
	~	
	~		|

"Clinicians Offering/Prescribing Narcan"  = A FUNCTION OF( Stigma among Providers Towards Narcan\
		)
	~	
	~		|

Interacting with Police  = A FUNCTION OF( Police Showing Up)
	~	
	~		|

Fear of Losing Licenses  = A FUNCTION OF( )
	~	
	~		|

Fear of Arrest  = A FUNCTION OF( Actual Number of Arrests,Community's Trust in Police\
		,Interacting with Police)
	~	
	~		|

"Visiting Hot Spots and Spreading Word/Access"  = A FUNCTION OF( "Community-Based Harm Reduction Services/Teams"\
		)
	~	
	~		|

Ability to Link Patients to Services  = A FUNCTION OF( "72-Hour Hold","Community-Based Harm Reduction Services/Teams"\
		,Data Shared with Local Public Health Department,Dedicated Hospital Based Addiction Services Team\
		,"Mandatory Transport (75803)","Partnership with Law Enforcement, Key People Known in the Community"\
		,Perceived Partnership Between Law Enforcement and Healthcare,Police Force Busy,"Receiving Services on Site (e.g. Social Worker on Site)"\
		,Refusing to Go to Hospital,"Visiting Hot Spots and Spreading Word/Access")
	~	
	~		|

Acceptability of Narcan  = A FUNCTION OF( Anxiety about Liability of Carrying Narcan,\
		Comfort in Using Narcan,Cultural Change Towards Carrying Narcan,Perceived Insurance Implications of Prescribing Narcan\
		,Perception that Narcan is Emboldening them to Use Drugs,"Predicting OD Trends across Regions/Areas due to Spread of Drugs"\
		,Programs and Agencies Adopting Harm Reduction Efforts,"Rate of Nasal Narcan vs. Injected Narcan Available"\
		,Saving a Life,User Awareness of Fentanyl)
	~	
	~		|

"Referrals to EMS/AMR"  = A FUNCTION OF( Police Force Busy)
	~	
	~		|

Tracking Hot Spots  = A FUNCTION OF( "OD Maps Data/SWORD/ EMS Dispatch Info")
	~	
	~		|

Overdose  = A FUNCTION OF( Ability to Link Patients to Services,Amount of Fentanyl in Community Drug Supply\
		,MOUD Treatment,People with OUD,Safe Supply of Legal Drugs)
	~	
	~		|

Anxiety about Liability of Carrying Narcan  = A FUNCTION OF( "Educating on GSLs (EMS, Police Officers, Public, etc.)"\
		,Saving a Life)
	~	
	~		|

Experience Using Narcan  = A FUNCTION OF( Responding to Previous Overdose)
	~	
	~		|

Cultural Change Towards Carrying Narcan  = A FUNCTION OF( "Buy-In From Top Leadership, Shift in Leadership"\
		,"Educating on GSLs (EMS, Police Officers, Public, etc.)","Participation in harm reduction by friends/community (bystanders of bystanders)"\
		)
	~	
	~		|

"Partnership with Law Enforcement, Key People Known in the Community"  = A FUNCTION OF\
		( )
	~	
	~		|

"Buddy System (Use with Someone Else)"  = A FUNCTION OF( )
	~	
	~		|

"Buy-In From Top Leadership, Shift in Leadership"  = A FUNCTION OF( )
	~	
	~		|

Perceived Criminal Liability about Drug Possession  = A FUNCTION OF( Changes in Law,"Educating on GSLs (EMS, Police Officers, Public, etc.)"\
		)
	~	
	~		|

Connectedness Between Agencies  = A FUNCTION OF( Intention to Find and Review Data)
	~	
	~		|

"Collaboration with Other Departments (e.g. DOT)"  = A FUNCTION OF( "Predicting OD Trends across Regions/Areas due to Spread of Drugs"\
		)
	~	
	~		|

Incidences of Police Abuse of Power  = A FUNCTION OF( )
	~	
	~		|

"Refusal to Carry Narcan (e.g. Store Owners) due to Liability"  = A FUNCTION OF( )
	~	
	~		|

"Community-Based Harm Reduction Services/Teams"  = A FUNCTION OF( "Communication between Police and Community-Based Harm Reduction Teams"\
		,Data Shared with Local Public Health Department,EMS Administering Narcan,"Hospital-Based Harm Reduction Services/Teams"\
		,Negative Public Perception of Syringe Exchange,"OD Maps Data/SWORD/ EMS Dispatch Info"\
		,Refusing to Go to Hospital)
	~	
	~		|

Reports by Police Dept for Overdose Incidents  = A FUNCTION OF( Connectedness Between Agencies\
		,"Lack of Resources/Staff")
	~	
	~		|

"Lack of Resources/Staff"  = A FUNCTION OF( Police Force Busy)
	~	
	~		|

"Receipt of Social Work/Detox Services in ED"  = A FUNCTION OF( Belief of Harm Reduction Agencies in GSL\
		,Transfer to ED)
	~	
	~		|

Data Shared with Local Public Health Department  = A FUNCTION OF( "Lack of Sharing Data for Non-Fatal Overdose by DPH"\
		,"Lack of Sharing Data for Non-Fatal Overdose by For-Profit Ambulance Services",Tracking Hot Spots\
		)
	~	
	~		|

Unmet Demand for Narcan due to Short Supply  = A FUNCTION OF( )
	~	
	~		|

Losing Trust  = A FUNCTION OF( Incidences of Police Abuse of Power)
	~	
	~		|

Programs and Agencies Adopting Harm Reduction Efforts  = A FUNCTION OF( )
	~	
	~		|

Responding to Previous Overdose  = A FUNCTION OF( )
	~	
	~		|

Knowledge of Someone Overdosed on Fentanyl  = A FUNCTION OF( )
	~	
	~		|

"Receiving Services on Site (e.g. Social Worker on Site)"  = A FUNCTION OF( )
	~	
	~		|

"Hospital-Based Harm Reduction Services/Teams"  = A FUNCTION OF( Refusing to Go to Hospital\
		)
	~	
	~		|

"Perceived Price & Availability of Narcan"  = A FUNCTION OF( )
	~	
	~		|

Narcan Offered to Individuals in MOUD  = A FUNCTION OF( MOUD Treatment)
	~	
	~		|

"Targetting Intercation of Police & Harm Reduction Agencies"  = A FUNCTION OF( )
	~	
	~		|

Intention to Find and Review Data  = A FUNCTION OF( )
	~	
	~		|

Police Force Busy  = A FUNCTION OF( )
	~	
	~		|

Transfer to ED  = A FUNCTION OF( Calling 911,Trust in the Healthcare System)
	~	
	~		|

"Lack of Sharing Data for Non-Fatal Overdose by DPH"  = A FUNCTION OF( )
	~	
	~		|

"Predicting OD Trends across Regions/Areas due to Spread of Drugs"  = A FUNCTION OF( \
		Data Shared with Local Public Health Department,"OD Maps Data/SWORD/ EMS Dispatch Info"\
		)
	~	
	~		|

"Lack of Sharing Data for Non-Fatal Overdose by For-Profit Ambulance Services"  = A FUNCTION OF\
		( "Referrals to EMS/AMR")
	~	
	~		|

Trust in the Healthcare System  = A FUNCTION OF( )
	~	
	~		|

Motor Vehicle Accidents  = A FUNCTION OF( Overdose)
	~	
	~		|

Perceived Partnership Between Law Enforcement and Healthcare  = A FUNCTION OF( )
	~	
	~		|

Calling 911  = A FUNCTION OF( "(Bystander) Naloxone Use","72-Hour Hold",Failure to Revive after Naloxone Use\
		,Fear of Arrest,"Fear of other repercussions (loss of housing, harrassment by police, search warrants, etc.)"\
		,"Mandatory Transport (75803)",Overdose,Perceived Criminal Liability about Drug Possession\
		,"Self-shame of individuals with OUD","Treatment in the ED (badly, sent home w/o shoes, not receiving referalls)"\
		,"Treatment of First Responders (Stigmatization)")
	~	
	~		|

Person Leaving Before EMS Arrives  = A FUNCTION OF( Calling 911,Perceived Criminal Liability about Drug Possession\
		)
	~	
	~		|

Syringe Use  = A FUNCTION OF( Access to Syringes)
	~	
	~		|

Refusing to Go to Hospital  = A FUNCTION OF( "(Bystander) Naloxone Use",Right to Refuse Transport\
		)
	~	
	~		|

Syringe Reuse  = A FUNCTION OF( Syringe Use)
	~	
	~		|

Access to Syringes  = A FUNCTION OF( "Community-Based Harm Reduction Services/Teams",\
		Negative Public Perception of Syringe Exchange,Syringe Reuse)
	~	
	~		|

Negative Public Perception of Syringe Exchange  = A FUNCTION OF( Overdose,Syringe Use\
		)
	~	
	~		|

EMS Administering Narcan  = A FUNCTION OF( )
	~	
	~		|

Right to Refuse Transport  = A FUNCTION OF( )
	~	
	~		|

Knowledge of Different Routes of Narcan Administration  = A FUNCTION OF( "Educating on GSLs (EMS, Police Officers, Public, etc.)"\
		)
	~	
	~		|

Using Opioids Alone  = A FUNCTION OF( Disruption of Community)
	~	
	~		|

Providers' perception of their ability to provide MOUD  = A FUNCTION OF( )
	~	
	~		|

Accurate Knowledge of GSL  = A FUNCTION OF( "Educating on GSLs (EMS, Police Officers, Public, etc.)"\
		)
	~	
	~		|

Education of patients about MOUD  = A FUNCTION OF( )
	~	
	~		|

"Rate of Nasal Narcan vs. Injected Narcan Available"  = A FUNCTION OF( )
	~	
	~		|

Overdose Deaths  = A FUNCTION OF( Availability of Fentanyl Strips,Overdose,Safe Spaces to Use\
		,Saving a Life)
	~	
	~		|

Safe Supply of Legal Drugs  = A FUNCTION OF( )
	~	
	~		|

People with OUD  = A FUNCTION OF( Initiating OUD,Overdose Deaths)
	~	
	~		|

Perceived Insurance Implications of Prescribing Narcan  = A FUNCTION OF( Public Act 19191\
		)
	~	
	~		|

"Community Conditions & Trauma; Childhood Trauma"  = A FUNCTION OF( Racism)
	~	
	~		|

Transportation  = A FUNCTION OF( )
	~	
	~		|

Perception of Ease of Narcan Access  = A FUNCTION OF( )
	~	
	~		|

Health Insurance  = A FUNCTION OF( )
	~	
	~		|

"Treatment of First Responders (Stigmatization)"  = A FUNCTION OF( "Education of New LE & ED Staff Recruits"\
		,Racism,"Traumatization & Burnout of First Responders Dealing with Overdoses")
	~	
	~		|

Initiating OUD  = A FUNCTION OF( )
	~	
	~		|

Education of providers about MOUD  = A FUNCTION OF( )
	~	
	~		|

Disruption of Community  = A FUNCTION OF( Calling 911)
	~	
	~		|

"Self-shame of individuals with OUD"  = A FUNCTION OF( )
	~	
	~		|

"Education of New LE & ED Staff Recruits"  = A FUNCTION OF( )
	~	
	~		|

Public Act 19191  = A FUNCTION OF( )
	~	
	~		|

Technical Knowledge about Narcan Use  = A FUNCTION OF( "Educating on GSLs (EMS, Police Officers, Public, etc.)"\
		)
	~	
	~		|

"Fear of other repercussions (loss of housing, harrassment by police, search warrants, etc.)"\
		  = A FUNCTION OF( Actual Number of Arrests,"Perceived Benefits of GSL (not covering housing, not fully protective against arrest ...)"\
		)
	~	
	~		|

Safe Spaces to Use  = A FUNCTION OF( )
	~	
	~		|

Screening of Patients Regarding OUD  = A FUNCTION OF( "72-Hour Hold",Calling 911,Education of providers about MOUD\
		,Fear of legal ramifications,"Mandatory Transport (75803)")
	~	
	~		|

Racism  = A FUNCTION OF( )
	~	
	~		|

Fear of legal ramifications  = A FUNCTION OF( )
	~	
	~		|

"Treatment in the ED (badly, sent home w/o shoes, not receiving referalls)"  = A FUNCTION OF\
		( "Education of New LE & ED Staff Recruits")
	~	
	~		|

"Perceived Benefits of GSL (not covering housing, not fully protective against arrest ...)"\
		  = A FUNCTION OF( )
	~	
	~		|

"72-Hour Hold"  = A FUNCTION OF( )
	~	
	~		|

Dedicated Hospital Based Addiction Services Team  = A FUNCTION OF( )
	~	
	~		|

"OD Maps Data/SWORD/ EMS Dispatch Info"  = A FUNCTION OF( Overdose)
	~	
	~		|

"Mandatory Transport (75803)"  = A FUNCTION OF( )
	~	
	~		|

Availability of Fentanyl Strips  = A FUNCTION OF( )
	~	
	~		|

Changes in Law  = A FUNCTION OF( )
	~	
	~		|

"Pairing Narcan with Defibrillators (in Bars Bathrooms)"  = A FUNCTION OF( )
	~	
	~		|

Risk of First Responders Experiencing Violence from Patient  = A FUNCTION OF( "72-Hour Hold"\
		)
	~	
	~		|

Syringe Service Programs initiated MOUD Tx  = A FUNCTION OF( )
	~	
	~		|

Feeling Fairly Compensated  = A FUNCTION OF( )
	~	
	~		|

Fentanyl Concentration  = A FUNCTION OF( Amount of Fentanyl in Community Drug Supply)
	~	
	~		|

Amount of Fentanyl in Community Drug Supply  = A FUNCTION OF( )
	~	
	~		|

Failure to Revive after Naloxone Use  = A FUNCTION OF( "(Bystander) Naloxone Use",Fentanyl Concentration\
		)
	~	
	~		|

Mailing Narcan  = A FUNCTION OF( )
	~	
	~		|

"Automatic coupled EHR order (Narcan + Opioid Rx)"  = A FUNCTION OF( )
	~	
	~		|

Leave Behind program  = A FUNCTION OF( )
	~	
	~		|

"EMS-initiated MOUD Tx"  = A FUNCTION OF( Screening of Patients Regarding OUD)
	~	
	~		|

Mailing Narcan to recently incarcerated people and families  = A FUNCTION OF( )
	~	
	~		|

"Communication between Police and Community-Based Harm Reduction Teams"  = A FUNCTION OF\
		( Police Showing Up)
	~	
	~		|

"Participation in harm reduction by friends/community (bystanders of bystanders)"  = \
		A FUNCTION OF( "(Bystander) Naloxone Use")
	~	
	~		|

Cost of Narcan  = A FUNCTION OF( )
	~	
	~		|

"Healthcare-Police Relationships"  = A FUNCTION OF( )
	~	
	~		|

"Police-Community Harm Reduction Relationships"  = A FUNCTION OF( )
	~	
	~		|

"EMS/Fire Showing up"  = A FUNCTION OF( Calling 911)
	~	
	~		|

"EMS/Fire Having and Using Narcan"  = A FUNCTION OF( "EMS/Fire Showing up")
	~	
	~		|

Saving a Life  = A FUNCTION OF( "(Bystander) Naloxone Use",Calling 911,"EMS/Fire Having and Using Narcan"\
		)
	~	
	~		|

"EMS/Fire-Police Relationships"  = A FUNCTION OF( )
	~	
	~		|

"Educating on GSLs (EMS, Police Officers, Public, etc.)"  = A FUNCTION OF( "Education/Awareness on OUD"\
		)
	~	
	~		|

Perceived Liability about Narcan Administration  = A FUNCTION OF( "Educating on GSLs (EMS, Police Officers, Public, etc.)"\
		)
	~	
	~		|

"Education/Awareness on OUD"  = A FUNCTION OF( "Predicting OD Trends across Regions/Areas due to Spread of Drugs"\
		)
	~	
	~		|

Belief of Harm Reduction Agencies in GSL  = A FUNCTION OF( Actual Number of Arrests)
	~	
	~		|

Building Trust  = A FUNCTION OF( Police Willingness to Abide to GSLs)
	~	
	~		|

Police Showing Up  = A FUNCTION OF( Calling 911)
	~	
	~		|

********************************************************
	.Control
********************************************************~
		Simulation Control Parameters
	|

FINAL TIME  = 100
	~	Month
	~	The final time for the simulation.
	|

INITIAL TIME  = 0
	~	Month
	~	The initial time for the simulation.
	|

SAVEPER  = 
        TIME STEP
	~	Month [0,?]
	~	The frequency with which output is stored.
	|

TIME STEP  = 1
	~	Month [0,?]
	~	The time step for the simulation.
	|

\\\---/// Sketch information - do not modify anything except names
V300  Do not put anything below this section - it will be ignored
*View 1
$192-192-192,0,Times New Roman|12||0-0-0|0-0-0|0-0-0|-1--1--1|255-255-255|96,96,38,0
10,1,Overdose,2466,443,75,30,8,3,0,2,0,0,0,0,-1--1--1,0-0-0,|||255-128-0,0,0,0,0,0,0
10,2,Overdose Deaths,2828,793,75,30,8,3,0,2,0,0,0,0,-1--1--1,0-0-0,|||255-0-0,0,0,0,0,0,0
10,3,"(Bystander) Naloxone Use",2737,1184,75,30,8,3,0,2,0,0,0,0,-1--1--1,0-0-0,|||255-128-0,0,0,0,0,0,0
10,4,People with OUD,2784,560,75,30,8,3,0,2,0,0,0,0,-1--1--1,0-0-0,|||255-0-0,0,0,0,0,0,0
1,5,4,1,1,0,43,16,3,128,0,255-0-0,|||0-0-0,1|(2630,472)|
1,6,3,9,1,0,43,16,3,128,0,255-0-0,|||0-0-0,1|(2625,1084)|
10,7,Acceptability of Narcan,3089,1103,75,30,8,3,0,2,0,0,0,0,-1--1--1,0-0-0,|||255-128-0,0,0,0,0,0,0
1,8,7,3,1,0,43,16,3,128,0,255-0-0,|||0-0-0,1|(2951,1194)|
10,9,Saving a Life,2554,917,75,30,8,3,0,2,0,0,0,0,-1--1--1,0-0-0,|||255-128-0,0,0,0,0,0,0
1,10,2,4,1,0,45,16,3,128,0,255-0-0,|||0-0-0,1|(2828,683)|
1,11,9,2,1,0,45,16,3,128,0,255-0-0,|||0-0-0,1|(2730,898)|
10,12,"Treatment of First Responders (Stigmatization)",1979,867,75,30,8,3,0,2,0,0,0,0,-1--1--1,0-0-0,|||255-0-0,0,0,0,0,0,0
10,13,Calling 911,2317,832,75,30,8,3,0,2,0,0,0,0,-1--1--1,0-0-0,|||255-128-0,0,0,0,0,0,0
1,14,12,13,1,0,45,16,3,128,0,255-0-0,|||0-0-0,1|(2156,862)|
10,15,"Traumatization & Burnout of First Responders Dealing with Overdoses",2011,526,75,30,8,3,0,2,0,0,0,0,-1--1--1,0-0-0,|||255-128-0,0,0,0,0,0,0
1,16,15,12,1,0,43,16,3,128,0,255-0-0,|||0-0-0,1|(1837,655)|
1,17,1,15,1,0,43,16,3,128,0,255-0-0,|||0-0-0,1|(2313,443)|
1,18,13,9,1,0,43,16,3,128,0,255-0-0,|||0-0-0,1|(2492,907)|
1,19,1,13,1,0,43,16,1,128,0,255-0-0,|||0-0-0,1|(2252,655)|
10,20,Perception that Narcan is Emboldening them to Use Drugs,3111,651,75,30,8,3,0,2,0,0,0,0,-1--1--1,0-0-0,|||255-128-0,0,0,0,0,0,0
1,21,20,7,1,0,45,16,3,128,0,255-0-0,|||0-0-0,1|(3236,968)|
10,22,MOUD Treatment,1714,416,75,30,8,3,0,2,0,0,0,0,-1--1--1,0-0-0,|||255-128-0,0,0,0,0,0,0
10,23,Screening of Patients Regarding OUD,1648,1013,75,30,8,3,0,2,0,0,0,0,-1--1--1,0-0-0,|||255-128-0,0,0,0,0,0,0
1,24,23,22,1,0,43,16,3,128,0,255-0-0,|||0-0-0,1|(1568,675)|
1,25,4,20,1,0,43,16,3,128,0,255-0-0,|||0-0-0,1|(2893,545)|
1,26,22,1,1,0,45,16,3,128,0,255-0-0,|||0-0-0,1|(2225,320)|
1,27,13,23,1,0,43,16,3,128,0,255-0-0,|||0-0-0,1|(2088,1029)|
10,28,Police Showing Up,1775,1250,75,30,8,3,0,2,0,0,0,0,-1--1--1,0-0-0,|||255-128-0,0,0,0,0,0,0
10,29,Actual Number of Arrests,2168,1527,75,30,8,3,0,2,0,0,0,0,-1--1--1,0-0-0,|||255-128-0,0,0,0,0,0,0
10,30,Fear of Arrest,2437,1380,75,30,8,3,0,0,0,0,0,0,0,0,0,0,0,0
1,31,13,28,1,0,43,16,1,0,0,0-0-255,|||0-0-0,1|(1990,965)|
1,32,28,29,1,0,43,16,1,0,0,0-0-255,|||0-0-0,1|(1947,1543)|
1,33,29,30,1,0,43,16,1,0,0,0-0-255,|||0-0-0,1|(2359,1479)|
1,34,30,13,1,0,45,16,1,0,0,0-0-255,|||0-0-0,1|(2434,1058)|
10,35,Belief of Harm Reduction Agencies in GSL,2396,1702,75,30,8,3,0,2,0,0,0,0,-1--1--1,0-0-0,|||0-0-255,0,0,0,0,0,0
10,36,"Culture of Harm Reduction Community & Relationships",2357,1895,75,30,8,3,0,2,0,0,0,0,-1--1--1,0-0-0,|||255-128-0,0,0,0,0,0,0
10,37,Police Willingness to Abide to GSLs,2022,2094,75,30,8,3,0,2,0,0,0,0,-1--1--1,0-0-0,|||255-128-0,0,0,0,0,0,0
1,38,29,35,1,0,45,16,1,0,0,0-0-255,|||0-0-0,1|(2356,1595)|
1,39,35,36,1,0,43,16,1,64,0,0-0-255,|||0-0-0,1|(2406,1778)|
1,40,36,37,1,0,43,16,1,64,0,0-0-255,|||0-0-0,1|(2162,2065)|
1,41,37,29,1,0,45,16,1,64,0,0-0-255,|||0-0-0,1|(1964,1791)|
10,42,Building Trust,2617,1669,75,30,8,3,0,2,0,0,0,0,-1--1--1,0-0-0,|||0-0-255,0,0,0,0,0,0
10,43,Community's Trust in Police,2527,1523,75,30,8,3,0,2,0,0,0,0,-1--1--1,0-0-0,|||0-0-255,0,0,0,0,0,0
1,44,37,42,1,0,43,16,1,0,0,0-0-255,|||0-0-0,1|(2416,2199)|
1,45,42,43,1,0,43,16,1,64,0,0-0-255,|||0-0-0,1|(2582,1590)|
1,46,43,30,1,0,45,16,1,0,0,0-0-255,|||0-0-0,1|(2507,1460)|
10,47,"OD Maps Data/SWORD/ EMS Dispatch Info",2641,284,75,30,8,3,0,2,0,0,0,0,-1--1--1,0-0-0,|||255-128-0,0,0,0,0,0,0
10,48,"Predicting OD Trends across Regions/Areas due to Spread of Drugs",3350,291,75,30,8,3,0,2,0,0,0,0,-1--1--1,0-0-0,|||0-128-0,0,0,0,0,0,0
1,49,1,47,1,0,43,16,3,0,0,0-128-0,|||0-0-0,1|(2511,364)|
1,50,47,48,1,0,43,16,3,0,0,0-128-0,|||0-0-0,1|(3019,142)|
1,51,48,7,1,0,43,16,3,64,0,0-128-0,|||0-0-0,1|(3564,792)|
10,52,Refusing to Go to Hospital,2527,1019,75,30,8,3,0,2,0,0,0,0,-1--1--1,0-0-0,|||0-128-0,0,0,0,0,0,0
10,53,Ability to Link Patients to Services,2459,784,75,30,8,3,0,2,0,0,0,0,-1--1--1,0-0-0,|||255-128-0,0,0,0,0,0,0
1,54,3,52,1,0,43,16,3,0,0,0-128-0,|||0-0-0,1|(2555,1069)|
1,55,52,53,1,0,45,16,3,0,0,0-128-0,|||0-0-0,1|(2464,875)|
1,56,53,1,1,0,45,16,3,64,0,0-128-0,|||0-0-0,1|(2438,609)|
10,57,"Community-Based Harm Reduction Services/Teams",2376,987,75,30,8,131,0,2,0,0,0,0,-1--1--1,0-0-0,|||255-128-0,0,0,0,0,0,0
1,58,52,57,1,0,43,16,3,0,0,0-128-0,|||0-0-0,1|(2425,1018)|
1,59,57,53,1,0,43,16,3,0,0,0-128-0,|||0-0-0,1|(2398,880)|
10,60,"Education/Awareness on OUD",3689,841,75,30,8,3,0,2,0,0,0,0,-1--1--1,0-0-0,|||0-128-0,0,0,0,0,0,0
10,61,"Educating on GSLs (EMS, Police Officers, Public, etc.)",3619,1312,75,30,8,3,0,2,0,0,0,0,-1--1--1,0-0-0,|||255-128-0,0,0,0,0,0,0
10,62,Perceived Liability about Narcan Administration,2863,1345,75,30,8,3,0,2,0,0,0,0,-1--1--1,0-0-0,|||0-128-0,0,0,0,0,0,0
1,63,48,60,1,0,43,16,3,0,0,0-128-0,|||0-0-0,1|(3651,601)|
1,64,60,61,1,0,43,16,3,0,0,0-128-0,|||0-0-0,1|(3718,1109)|
1,65,61,62,1,0,45,16,3,0,0,0-128-0,|||0-0-0,1|(3286,1389)|
1,66,62,3,1,0,45,16,3,0,0,0-128-0,|||0-0-0,1|(2809,1294)|
10,67,Cultural Change Towards Carrying Narcan,3139,1281,75,30,8,3,0,2,0,0,0,0,-1--1--1,0-0-0,|||255-128-0,0,0,0,0,0,0
1,68,61,67,1,0,43,16,3,64,0,0-128-0,|||0-0-0,1|(3364,1327)|
1,69,67,7,1,0,43,16,3,0,0,0-128-0,|||0-0-0,1|(3103,1186)|
12,70,0,1982,713,80,24,3,135,0,27,-1,0,0,0,255-0-0,0-0-0,|16|B|255-0-0,0,0,0,0,0,0
GMB Session 1
12,71,0,3550,1125,75,24,3,135,0,27,-1,0,0,0,0-128-0,0-0-0,|16|B|0-128-0,0,0,0,0,0,0
GMB Session 2
12,72,0,2711,1322,40,20,8,3,0,0,-1,0,0,0,0,0,0,0,0,0
10,73,"EMS/Fire Showing up",2490,658,75,30,8,131,0,2,0,0,0,0,-1--1--1,0-0-0,|||255-0-255,0,0,0,0,0,0
1,74,13,73,1,0,0,0,1,64,0,255-0-255,|||0-0-0,1|(2345,697)|
1,75,73,76,1,0,0,0,3,64,0,255-0-255,|||0-0-0,1|(2567,707)|
10,76,"EMS/Fire Having and Using Narcan",2609,811,75,30,8,3,0,2,0,0,0,0,-1--1--1,0-0-0,|||255-0-255,0,0,0,0,0,0
1,77,76,9,1,0,0,0,3,64,0,255-0-255,|||0-0-0,1|(2597,868)|
1,78,61,37,1,0,0,0,3,64,0,255-0-255,|||0-0-0,1|(2970,1942)|
10,79,"Police-Community Harm Reduction Relationships",2055,1791,75,30,8,3,0,2,0,0,0,0,-1--1--1,0-0-0,|||255-0-255,0,0,0,0,0,0
10,80,"Healthcare-Police Relationships",2109,1704,75,30,8,3,0,2,0,0,0,0,-1--1--1,0-0-0,|||255-0-255,0,0,0,0,0,0
10,81,"EMS/Fire-Police Relationships",2209,1668,75,30,8,3,0,2,0,0,0,0,-1--1--1,0-0-0,|||255-0-255,0,0,0,0,0,0
1,82,79,36,0,0,0,0,1,64,0,255-0-255,|||0-0-0,1|(0,0)|
1,83,80,36,0,0,0,0,1,64,0,255-0-255,|||0-0-0,1|(0,0)|
1,84,81,36,0,0,0,0,1,64,0,255-0-255,|||0-0-0,1|(0,0)|
10,85,Accessibility of Narcan,2632,1336,75,30,8,3,0,2,0,0,0,0,-1--1--1,0-0-0,|||255-128-0,0,0,0,0,0,0
10,86,Cost of Narcan,3061,1635,75,30,8,3,0,2,0,0,0,0,-1--1--1,0-0-0,|||255-0-255,0,0,0,0,0,0
1,87,86,85,0,0,0,0,3,64,0,255-0-255,|||0-0-0,1|(0,0)|
12,88,0,1882,51,96,37,3,135,0,27,-1,0,0,0,255-0-255,0-0-0,|16|B|255-0-255,0,0,0,0,0,0
GMB Sessions 4 + 5
10,89,"Communication between Police and Community-Based Harm Reduction Teams",2075,1181,75,30,8,3,0,2,0,0,0,0,-1--1--1,0-0-0,|||255-0-255,0,0,0,0,0,0
1,90,28,89,1,0,0,0,1,64,0,255-0-255,|||0-0-0,1|(1898,1277)|
1,91,89,57,1,0,0,0,1,64,0,255-0-255,|||0-0-0,1|(2273,1099)|
10,92,Linking arrested people to services,1979,1350,75,30,8,3,0,2,0,0,0,0,-1--1--1,0-0-0,|||0-0-255,0,0,0,0,0,0
10,93,"Participation in harm reduction by friends/community (bystanders of bystanders)",3041,1482,75,30,8,3,0,2,0,0,0,0,-1--1--1,0-0-0,|||255-0-255,0,0,0,0,0,0
1,94,93,67,1,0,0,0,3,64,0,255-0-255,|||0-0-0,1|(3125,1382)|
1,95,3,93,1,0,0,0,3,64,0,255-0-255,|||0-0-0,1|(2826,1392)|
10,96,"Fear of other repercussions (loss of housing, harrassment by police, search warrants, etc.)",2148,1076,75,30,8,3,0,2,-1,0,0,0,-1--1--1,0-0-0,|||255-128-0,0,0,0,0,0,0
1,97,29,96,1,0,0,0,3,192,0,255-0-255,|||0-0-0,1|(2218,1241)|
1,98,96,13,1,0,0,0,1,192,0,255-128-0,|||0-0-0,1|(2255,984)|
10,99,Failure to Revive after Naloxone Use,2703,1014,75,30,8,3,0,2,-1,0,0,0,-1--1--1,0-0-0,|||255-0-255,0,0,0,0,0,0
1,100,3,99,1,0,0,0,3,192,0,255-0-255,|||0-0-0,1|(2743,1112)|
1,101,99,13,1,0,43,0,1,192,0,255-0-255,|||0-0-0,1|(2537,884)|
10,102,Fentanyl Concentration,2975,917,75,30,8,3,0,2,-1,0,0,0,-1--1--1,0-0-0,|||255-0-255,0,0,0,0,0,0
1,103,102,99,1,0,0,0,3,192,0,255-0-255,|||0-0-0,1|(2879,981)|
10,104,Amount of Fentanyl in Community Drug Supply,3121,818,75,30,8,3,0,2,-1,0,0,0,-1--1--1,0-0-0,|||255-128-0,0,0,0,0,0,0
1,105,104,102,1,0,0,0,3,192,0,255-0-255,|||0-0-0,1|(3063,903)|
10,106,Mailing Narcan,2985,1651,75,30,8,3,0,2,-1,0,0,0,-1--1--1,0-0-0,|||255-0-255,0,0,0,0,0,0
1,107,106,85,0,0,0,0,3,192,0,255-0-255,|||0-0-0,1|(0,0)|
10,108,"Automatic coupled EHR order (Narcan + Opioid Rx)",3204,1684,75,30,8,3,0,2,-1,0,0,0,-1--1--1,0-0-0,|||255-0-255,0,0,0,0,0,0
1,109,108,85,0,0,0,0,3,192,0,255-0-255,|||0-0-0,1|(0,0)|
10,110,Mailing Narcan to recently incarcerated people and families,3382,1714,75,30,8,3,0,2,-1,0,0,0,-1--1--1,0-0-0,|||255-0-255,0,0,0,0,0,0
1,111,110,85,0,0,0,0,3,192,0,255-0-255,|||0-0-0,1|(0,0)|
1,112,85,3,1,0,0,0,3,192,0,255-0-255,|||0-0-0,1|(2673,1260)|
10,113,Leave Behind program,2718,1267,75,30,8,131,0,2,-1,0,0,0,-1--1--1,0-0-0,|||255-0-255,0,0,0,0,0,0
1,114,113,85,0,0,0,0,3,192,0,255-0-255,|||0-0-0,1|(0,0)|
10,115,"EMS-initiated MOUD Tx",1501,731,75,30,8,3,0,2,-1,0,0,0,-1--1--1,0-0-0,|||255-0-255,0,0,0,0,0,0
1,116,23,115,1,0,0,0,3,192,0,255-0-255,|||0-0-0,1|(1541,889)|
1,117,115,22,1,0,43,0,3,128,0,255-0-255,|||0-0-0,1|(1589,500)|
10,118,Syringe Service Programs initiated MOUD Tx,1487,271,75,30,8,3,0,2,0,0,0,0,-1--1--1,0-0-0,|||255-0-255,0,0,0,0,0,0
1,119,118,22,1,0,43,0,3,128,0,255-0-255,|||0-0-0,1|(1613,322)|
1,120,53,22,1,0,43,0,3,128,0,255-0-255,|||0-0-0,1|(2080,441)|
10,121,"72-Hour Hold",2116,408,75,30,8,3,0,2,0,0,0,0,-1--1--1,0-0-0,|||255-128-0,0,0,0,0,0,0
10,122,Risk of First Responders Experiencing Violence from Patient,2260,381,75,30,8,3,0,2,0,0,0,0,-1--1--1,0-0-0,|||255-0-255,0,0,0,0,0,0
1,123,121,53,1,0,43,0,3,128,0,0-128-0,|||0-0-0,1|(2336,473)|
1,124,121,13,1,0,45,0,1,128,0,0-128-0,|||0-0-0,1|(2246,746)|
1,125,121,122,1,0,43,0,3,128,0,255-0-255,|||0-0-0,1|(2134,370)|
10,126,Availability of Fentanyl Strips,2924,999,75,30,8,3,0,2,0,0,0,0,-1--1--1,0-0-0,|||255-128-0,0,0,0,0,0,0
1,127,126,3,1,0,43,0,3,128,0,255-0-255,|||0-0-0,1|(2873,1078)|
10,128,Feeling Fairly Compensated,1877,447,75,30,8,3,0,2,0,0,0,0,-1--1--1,0-0-0,|||255-0-255,0,0,0,0,0,0
1,129,128,15,1,0,45,0,3,128,0,255-0-255,|||0-0-0,1|(1967,470)|
10,130,Dedicated Hospital Based Addiction Services Team,2135,726,75,30,8,3,0,2,0,0,0,0,-1--1--1,0-0-0,|||255-0-255,0,0,0,0,0,0
1,131,130,53,1,0,43,0,3,128,0,255-0-255,|||0-0-0,1|(2228,774)|
1,132,47,57,1,0,43,0,3,128,0,255-0-255,|||0-0-0,1|(2548,615)|
10,133,"Mandatory Transport (75803)",1731,1129,75,30,8,3,0,18,0,0,0,0,-1--1--1,0-0-0,||B|255-128-0,0,0,0,0,0,0
1,134,133,13,0,0,45,0,3,128,0,255-0-255,|||0-0-0,1|(0,0)|
1,135,133,53,1,0,43,0,1,128,0,255-0-255,|||0-0-0,1|(2053,895)|
1,136,133,23,1,0,43,0,1,128,0,255-128-0,|||0-0-0,1|(1677,1084)|
1,137,121,23,1,0,43,0,3,128,0,255-0-255,|||0-0-0,1|(1672,636)|
10,138,Changes in Law,1904,132,75,30,8,3,0,2,0,0,0,0,-1--1--1,0-0-0,|||255-0-255,0,0,0,0,0,0
10,139,Perceived Criminal Liability about Drug Possession,2104,187,75,30,8,3,0,2,0,0,0,0,-1--1--1,0-0-0,|||255-128-0,0,0,0,0,0,0
1,140,138,139,1,0,43,0,3,193,0,255-0-255,|||0-0-0,1|(2029,132)|
10,141,"Pairing Narcan with Defibrillators (in Bars Bathrooms)",2831,1582,75,30,8,3,0,2,0,0,0,0,-1--1--1,0-0-0,|||255-0-255,0,0,0,0,0,0
1,142,141,85,1,0,43,0,3,128,0,255-0-255,|||0-0-0,1|(2753,1494)|
10,143,Providers' perception of their ability to provide MOUD,1621,158,75,30,8,3,0,2,-1,0,0,0,-1--1--1,0-0-0,|||255-0-0,0,0,0,0,0,0
1,144,143,22,1,0,43,0,3,192,0,255-0-0,|||0-0-0,1|(1708,292)|
10,145,Education of providers about MOUD,1427,486,75,30,8,3,0,2,-1,0,0,0,-1--1--1,0-0-0,|||255-0-0,0,0,0,0,0,0
1,146,145,22,1,0,43,0,3,128,0,255-0-0,|||0-0-0,1|(1544,421)|
1,147,145,23,1,0,43,0,3,128,0,255-0-0,|||0-0-0,1|(1346,738)|
10,148,Fear of legal ramifications,1437,666,75,30,8,3,0,2,-1,0,0,0,-1--1--1,0-0-0,|||255-0-0,0,0,0,0,0,0
1,149,148,22,1,0,45,0,3,128,0,255-0-0,|||0-0-0,1|(1544,506)|
1,150,148,23,1,0,45,0,3,128,0,255-0-0,|||0-0-0,1|(1496,916)|
10,151,Transportation,1358,352,75,30,8,3,0,2,-1,0,0,0,-1--1--1,0-0-0,|||255-0-0,0,0,0,0,0,0
1,152,151,22,1,0,43,0,3,192,0,255-0-0,|||0-0-0,1|(1525,355)|
10,153,Education of patients about MOUD,1751,192,75,30,8,3,0,2,-1,0,0,0,-1--1--1,0-0-0,|||255-0-0,0,0,0,0,0,0
1,154,153,22,1,0,43,0,3,128,0,255-0-0,|||0-0-0,1|(1756,306)|
10,155,Health Insurance,1833,272,75,30,8,3,0,2,-1,0,0,0,-1--1--1,0-0-0,|||255-0-0,0,0,0,0,0,0
1,156,155,22,1,0,43,0,3,128,0,255-0-0,|||0-0-0,1|(1782,346)|
10,157,Racism,1789,865,75,30,8,3,0,2,-1,0,0,0,-1--1--1,0-0-0,|||255-0-0,0,0,0,0,0,0
1,158,157,12,1,0,43,0,3,128,0,255-0-0,|||0-0-0,1|(1839,903)|
10,159,"Community Conditions & Trauma; Childhood Trauma",1768,713,75,30,8,3,0,2,-1,0,0,0,-1--1--1,0-0-0,|||255-0-0,0,0,0,0,0,0
1,160,157,159,1,0,43,0,3,128,0,255-0-0,|||0-0-0,1|(1745,819)|
1,161,159,15,1,0,43,0,3,128,0,255-0-0,|||0-0-0,1|(1786,587)|
10,162,Safe Supply of Legal Drugs,2337,264,75,30,8,3,0,2,-1,0,0,0,-1--1--1,0-0-0,|||255-0-0,0,0,0,0,0,0
1,163,162,1,1,0,45,0,3,192,0,255-0-0,|||0-0-0,1|(2414,349)|
10,164,Initiating OUD,2631,550,75,30,8,3,0,2,-1,0,0,0,-1--1--1,0-0-0,|||255-0-0,0,0,0,0,0,0
1,165,164,4,0,0,43,0,3,128,0,255-0-0,|||0-0-0,1|(0,0)|
1,166,1,2,1,0,43,0,3,128,0,255-0-0,|||0-0-0,1|(2645,654)|
10,167,Safe Spaces to Use,2932,617,75,30,8,3,0,2,-1,0,0,0,-1--1--1,0-0-0,|||255-128-0,0,0,0,0,0,0
1,168,167,2,1,0,45,0,3,192,0,255-0-0,|||0-0-0,1|(2929,682)|
10,169,"Rate of Nasal Narcan vs. Injected Narcan Available",3124,959,75,30,8,3,0,2,-1,0,0,0,-1--1--1,0-0-0,|||255-0-0,0,0,0,0,0,0
1,170,169,7,1,0,43,0,3,128,0,255-0-0,|||0-0-0,1|(3127,1031)|
10,171,Perceived Insurance Implications of Prescribing Narcan,3411,808,75,30,8,3,0,2,-1,0,0,0,-1--1--1,0-0-0,|||255-0-0,0,0,0,0,0,0
1,172,171,7,1,0,45,0,3,128,0,255-0-0,|||0-0-0,1|(3284,994)|
10,173,Public Act 19191,3440,654,75,30,8,3,0,2,-1,0,0,0,-1--1--1,0-0-0,|||255-0-0,0,0,0,0,0,0
1,174,173,171,1,0,45,0,3,129,0,255-0-0,|||0-0-0,1|(3445,714)|
1,175,126,2,1,0,45,0,3,128,0,255-0-0,|||0-0-0,1|(2925,895)|
10,176,Comfort in Using Narcan,3222,1427,75,30,8,3,0,2,-1,0,0,0,-1--1--1,0-0-0,|||255-128-0,0,0,0,0,0,0
1,177,176,3,1,0,43,0,3,128,0,255-0-0,|||0-0-0,1|(2933,1370)|
10,178,Accurate Knowledge of GSL,3475,1505,75,30,8,3,0,2,-1,0,0,0,-1--1--1,0-0-0,|||255-0-0,0,0,0,0,0,0
1,179,61,178,1,0,43,0,3,128,0,255-0-0,|||0-0-0,1|(3588,1506)|
1,180,178,176,1,0,43,0,3,192,0,255-0-0,|||0-0-0,1|(3338,1477)|
10,181,Technical Knowledge about Narcan Use,3446,1444,75,30,8,3,0,2,-1,0,0,0,-1--1--1,0-0-0,|||255-0-0,0,0,0,0,0,0
1,182,61,181,1,0,43,0,3,128,0,255-0-0,|||0-0-0,1|(3541,1438)|
1,183,181,176,0,0,43,0,3,128,0,255-0-0,|||0-0-0,1|(0,0)|
10,184,Knowledge of Different Routes of Narcan Administration,3410,1562,75,30,8,3,0,2,-1,0,0,0,-1--1--1,0-0-0,|||255-0-0,0,0,0,0,0,0
1,185,184,176,0,0,43,0,3,128,0,255-0-0,|||0-0-0,1|(0,0)|
1,186,61,184,1,0,43,0,3,128,0,255-0-0,|||0-0-0,1|(3552,1594)|
10,187,Perception of Ease of Narcan Access,3343,1608,75,30,8,3,0,2,-1,0,0,0,-1--1--1,0-0-0,|||255-0-0,0,0,0,0,0,0
1,188,187,176,0,0,43,0,3,128,0,255-0-0,|||0-0-0,1|(0,0)|
1,189,9,7,1,0,43,0,3,128,0,255-0-0,|||0-0-0,1|(2899,907)|
10,190,Disruption of Community,2684,709,75,30,8,3,0,2,-1,0,0,0,-1--1--1,0-0-0,|||255-0-0,0,0,0,0,0,0
1,191,13,190,1,0,43,0,3,128,0,255-0-0,|||0-0-0,1|(2464,754)|
10,192,Using Opioids Alone,3007,746,75,30,8,3,0,2,-1,0,0,0,-1--1--1,0-0-0,|||255-0-0,0,0,0,0,0,0
1,193,190,192,1,0,43,0,3,128,0,255-0-0,|||0-0-0,1|(2919,690)|
1,194,192,3,1,0,45,0,1,128,0,255-0-0,|||0-0-0,1|(2994,1004)|
10,195,"Perceived Benefits of GSL (not covering housing, not fully protective against arrest ...)",2206,1256,75,30,8,3,0,2,-1,0,0,0,-1--1--1,0-0-0,|||255-0-0,0,0,0,0,0,0
1,196,195,96,1,0,0,0,3,192,0,255-0-0,|||0-0-0,1|(2193,1189)|
10,197,"Self-shame of individuals with OUD",2259,1011,75,30,8,3,0,2,-1,0,0,0,-1--1--1,0-0-0,|||255-0-0,0,0,0,0,0,0
1,198,197,13,1,0,45,0,3,128,0,255-0-0,|||0-0-0,1|(2298,930)|
10,199,"Education of New LE & ED Staff Recruits",1708,912,75,30,8,3,0,2,-1,0,0,0,-1--1--1,0-0-0,|||255-0-0,0,0,0,0,0,0
1,200,199,12,1,0,45,0,3,128,0,255-0-0,|||0-0-0,1|(1880,943)|
10,201,"Treatment in the ED (badly, sent home w/o shoes, not receiving referalls)",1888,1186,75,30,8,3,0,2,-1,0,0,0,-1--1--1,0-0-0,|||255-0-0,0,0,0,0,0,0
1,202,199,201,1,0,45,0,3,128,0,255-0-0,|||0-0-0,1|(1746,1031)|
1,203,201,13,0,0,45,0,3,128,0,255-0-0,|||0-0-0,1|(0,0)|
10,204,Negative Public Perception of Syringe Exchange,2348,1184,75,30,8,3,0,2,-1,0,0,0,-1--1--1,0-0-0,|||0-128-0,0,0,0,0,0,0
1,205,204,57,1,0,45,0,3,128,0,0-128-0,|||0-0-0,1|(2381,1099)|
1,206,1,204,1,0,43,0,3,128,0,0-128-0,|||0-0-0,1|(2631,768)|
10,207,EMS Administering Narcan,2244,1154,75,30,8,3,0,2,-1,0,0,0,-1--1--1,0-0-0,|||0-128-0,0,0,0,0,0,0
1,208,207,57,1,0,43,0,3,128,0,0-128-0,|||0-0-0,1|(2332,1057)|
10,209,Right to Refuse Transport,2722,1058,75,30,8,3,0,2,-1,0,0,0,-1--1--1,0-0-0,|||0-128-0,0,0,0,0,0,0
1,210,209,52,0,0,45,0,3,128,0,0-128-0,|||0-0-0,1|(0,0)|
10,211,Access to Syringes,2384,1329,75,30,8,3,0,2,-1,0,0,0,-1--1--1,0-0-0,|||0-128-0,0,0,0,0,0,0
10,212,Syringe Use,2259,1325,75,30,8,3,0,2,-1,0,0,0,-1--1--1,0-0-0,|||0-128-0,0,0,0,0,0,0
10,213,Syringe Reuse,2321,1411,75,30,8,3,0,2,-1,0,0,0,-1--1--1,0-0-0,|||0-128-0,0,0,0,0,0,0
1,214,204,211,1,0,45,0,3,128,0,0-128-0,|||0-0-0,1|(2385,1260)|
1,215,211,212,1,0,43,0,3,128,0,0-128-0,|||0-0-0,1|(2313,1297)|
1,216,212,213,1,0,0,0,3,192,0,0-128-0,|||0-0-0,1|(2278,1387)|
1,217,213,211,1,0,0,0,3,192,0,0-128-0,|||0-0-0,1|(2373,1384)|
1,218,57,211,1,0,43,0,3,128,0,0-128-0,|||0-0-0,1|(2430,1208)|
1,219,212,204,1,0,43,0,3,128,0,0-128-0,|||0-0-0,1|(2278,1284)|
1,220,3,13,1,0,45,0,3,192,0,0-128-0,|||0-0-0,1|(2424,1123)|
10,221,Person Leaving Before EMS Arrives,2029,371,75,30,8,3,0,2,-1,0,0,0,-1--1--1,0-0-0,|||0-128-0,0,0,0,0,0,0
1,222,139,221,1,0,43,0,3,128,0,0-128-0,|||0-0-0,1|(2045,264)|
1,223,13,221,1,0,43,0,3,128,0,0-128-0,|||0-0-0,1|(2091,551)|
1,224,139,13,0,0,45,0,3,128,0,0-128-0,|||0-0-0,1|(0,0)|
1,225,61,139,1,0,45,0,3,0,0,0-128-0,|||0-0-0,1|(3599,540)|
10,226,Anxiety about Liability of Carrying Narcan,2921,1127,75,30,8,3,0,2,-1,0,0,0,-1--1--1,0-0-0,|||0-128-0,0,0,0,0,0,0
1,227,9,226,1,0,45,0,3,128,0,0-128-0,|||0-0-0,1|(2578,1005)|
1,228,226,7,1,0,45,0,3,128,0,0-128-0,|||0-0-0,1|(3033,1129)|
1,229,61,226,1,0,45,0,3,128,0,0-128-0,|||0-0-0,1|(3030,1200)|
1,230,9,176,1,0,43,0,3,128,0,0-128-0,|||0-0-0,1|(3136,1293)|
1,231,176,7,0,0,43,0,3,128,0,0-128-0,|||0-0-0,1|(0,0)|
10,232,"Buy-In From Top Leadership, Shift in Leadership",3246,1180,75,30,8,3,0,2,-1,0,0,0,-1--1--1,0-0-0,|||0-128-0,0,0,0,0,0,0
1,233,232,67,1,0,43,0,3,128,0,0-128-0,|||0-0-0,1|(3214,1218)|
1,234,1,3,1,0,43,0,3,128,0,0-128-0,|||0-0-0,1|(2758,829)|
10,235,Tracking Hot Spots,2474,145,75,30,8,3,0,2,-1,0,0,0,-1--1--1,0-0-0,|||0-128-0,0,0,0,0,0,0
1,236,47,235,1,0,43,0,3,128,0,0-128-0,|||0-0-0,1|(2560,242)|
10,237,Data Shared with Local Public Health Department,2675,99,75,30,8,3,0,2,-1,0,0,0,-1--1--1,0-0-0,|||0-128-0,0,0,0,0,0,0
1,238,235,237,1,0,43,0,3,128,0,0-128-0,|||0-0-0,1|(2518,85)|
1,239,237,48,1,0,43,0,3,128,0,0-128-0,|||0-0-0,1|(2981,34)|
10,240,"Collaboration with Other Departments (e.g. DOT)",3061,337,75,30,8,3,0,2,-1,0,0,0,-1--1--1,0-0-0,|||0-128-0,0,0,0,0,0,0
1,241,48,240,1,0,43,0,3,128,0,0-128-0,|||0-0-0,1|(3158,273)|
10,242,"Lack of Sharing Data for Non-Fatal Overdose by DPH",2613,1,75,30,8,3,0,2,-1,0,0,0,-1--1--1,0-0-0,|||0-128-0,0,0,0,0,0,0
1,243,242,237,0,0,45,0,3,128,0,0-128-0,|||0-0-0,1|(0,0)|
10,244,"Lack of Sharing Data for Non-Fatal Overdose by For-Profit Ambulance Services",2838,-7,75,30,8,3,0,2,-1,0,0,0,-1--1--1,0-0-0,|||0-128-0,0,0,0,0,0,0
1,245,244,237,0,0,45,0,3,128,0,0-128-0,|||0-0-0,1|(0,0)|
10,246,"Referrals to EMS/AMR",2652,-77,75,30,8,3,0,2,-1,0,0,0,-1--1--1,0-0-0,|||0-128-0,0,0,0,0,0,0
1,247,246,244,1,0,43,0,3,128,0,0-128-0,|||0-0-0,1|(2733,-86)|
1,248,104,1,1,0,43,0,3,128,0,0-128-0,|||0-0-0,1|(2952,482)|
10,249,Motor Vehicle Accidents,2813,335,75,30,8,3,0,2,-1,0,0,0,-1--1--1,0-0-0,|||0-128-0,0,0,0,0,0,0
1,250,1,249,1,0,43,0,3,128,0,0-128-0,|||0-0-0,1|(2606,375)|
10,251,Police Force Busy,2336,-2,75,30,8,3,0,2,-1,0,0,0,-1--1--1,0-0-0,|||0-128-0,0,0,0,0,0,0
1,252,251,246,1,0,43,0,3,128,0,0-128-0,|||0-0-0,1|(2431,-52)|
1,253,251,53,1,0,45,0,3,128,0,0-128-0,|||0-0-0,1|(2196,473)|
10,254,"Lack of Resources/Staff",2348,179,75,30,8,3,0,2,-1,0,0,0,-1--1--1,0-0-0,|||0-128-0,0,0,0,0,0,0
1,255,251,254,0,0,43,0,3,128,0,0-128-0,|||0-0-0,1|(0,0)|
10,256,Reports by Police Dept for Overdose Incidents,2618,184,75,30,8,3,0,2,-1,0,0,0,-1--1--1,0-0-0,|||0-128-0,0,0,0,0,0,0
1,257,254,256,1,0,45,0,3,128,0,0-128-0,|||0-0-0,1|(2432,200)|
10,258,Connectedness Between Agencies,2831,93,75,30,8,3,0,2,-1,0,0,0,-1--1--1,0-0-0,|||0-128-0,0,0,0,0,0,0
1,259,258,256,1,0,0,0,3,192,0,0-128-0,|||0-0-0,1|(2746,164)|
10,260,Intention to Find and Review Data,3001,87,75,30,8,3,0,2,-1,0,0,0,-1--1--1,0-0-0,|||0-128-0,0,0,0,0,0,0
1,261,260,258,1,0,43,0,3,128,0,0-128-0,|||0-0-0,1|(2923,121)|
1,262,237,57,1,0,43,0,3,128,0,0-128-0,|||0-0-0,1|(2688,622)|
1,263,237,53,1,0,43,0,3,128,0,0-128-0,|||0-0-0,1|(2692,452)|
10,264,Perceived Partnership Between Law Enforcement and Healthcare,2382,1531,75,30,8,3,0,2,-1,0,0,0,-1--1--1,0-0-0,|||0-128-0,0,0,0,0,0,0
1,265,264,53,1,0,43,0,3,128,0,0-128-0,|||0-0-0,1|(2342,1415)|
1,266,264,43,1,0,43,0,3,128,0,0-128-0,|||0-0-0,1|(2471,1579)|
10,267,"Partnership with Law Enforcement, Key People Known in the Community",2548,1778,75,30,8,3,0,2,-1,0,0,0,-1--1--1,0-0-0,|||0-128-0,0,0,0,0,0,0
1,268,267,43,0,0,43,0,3,128,0,0-128-0,|||0-0-0,1|(0,0)|
1,269,267,53,1,0,43,0,3,128,0,0-128-0,|||0-0-0,1|(2581,1279)|
10,270,"Receiving Services on Site (e.g. Social Worker on Site)",2529,604,75,30,8,3,0,2,-1,0,0,0,-1--1--1,0-0-0,|||0-128-0,0,0,0,0,0,0
1,271,270,53,1,0,43,0,3,128,0,0-128-0,|||0-0-0,1|(2536,712)|
10,272,"Visiting Hot Spots and Spreading Word/Access",2139,810,75,30,8,3,0,2,-1,0,0,0,-1--1--1,0-0-0,|||0-128-0,0,0,0,0,0,0
1,273,57,272,1,0,43,0,3,128,0,0-128-0,|||0-0-0,1|(2207,930)|
1,274,272,53,1,0,43,0,3,128,0,0-128-0,|||0-0-0,1|(2300,750)|
10,275,"Hospital-Based Harm Reduction Services/Teams",2517,1124,75,30,8,3,0,2,-1,0,0,0,-1--1--1,0-0-0,|||0-128-0,0,0,0,0,0,0
1,276,52,275,1,0,45,0,3,128,0,0-128-0,|||0-0-0,1|(2530,1066)|
1,277,275,57,1,0,43,0,3,128,0,0-128-0,|||0-0-0,1|(2431,1054)|
10,278,Incidences of Police Abuse of Power,1799,1697,75,30,8,3,0,2,-1,0,0,0,-1--1--1,0-0-0,|||0-0-255,0,0,0,0,0,0
1,279,278,29,0,0,43,0,3,128,0,0-0-255,|||0-0-0,1|(0,0)|
10,280,Losing Trust,2720,1608,75,30,8,3,0,2,-1,0,0,0,-1--1--1,0-0-0,|||0-0-255,0,0,0,0,0,0
1,281,280,43,0,0,45,0,3,128,0,0-0-255,|||0-0-0,1|(0,0)|
1,282,278,280,1,0,43,0,3,128,0,0-0-255,|||0-0-0,1|(2481,2286)|
10,283,"Targetting Intercation of Police & Harm Reduction Agencies",2445,2029,75,30,8,3,0,2,-1,0,0,0,-1--1--1,0-0-0,|||0-0-255,0,0,0,0,0,0
1,284,283,36,0,0,43,0,3,128,0,0-0-255,|||0-0-0,1|(0,0)|
10,285,Programs and Agencies Adopting Harm Reduction Efforts,2578,1899,75,30,8,3,0,2,-1,0,0,0,-1--1--1,0-0-0,|||0-0-255,0,0,0,0,0,0
1,286,285,36,1,0,43,0,3,128,0,0-0-255,|||0-0-0,1|(2474,1944)|
1,287,28,319,1,0,43,0,1,128,0,255-0-0,|||0-0-0,1|(1889,1438)|
10,288,Transfer to ED,1671,1547,75,30,8,3,0,2,-1,0,0,0,-1--1--1,0-0-0,|||0-0-255,0,0,0,0,0,0
1,289,13,288,1,0,43,0,3,128,0,0-0-255,|||0-0-0,1|(1568,1279)|
10,290,Trust in the Healthcare System,1629,1668,75,30,8,3,0,2,-1,0,0,0,-1--1--1,0-0-0,|||0-0-255,0,0,0,0,0,0
1,291,290,288,1,0,43,0,3,128,0,0-0-255,|||0-0-0,1|(1623,1607)|
10,292,"Receipt of Social Work/Detox Services in ED",1853,1560,75,30,8,3,0,2,-1,0,0,0,-1--1--1,0-0-0,|||0-0-255,0,0,0,0,0,0
1,293,288,292,1,0,43,0,3,128,0,0-0-255,|||0-0-0,1|(1753,1585)|
1,294,35,292,1,0,43,0,3,128,0,0-0-255,|||0-0-0,1|(2167,1599)|
1,295,285,7,1,0,43,0,3,128,0,0-0-255,|||0-0-0,1|(2871,1641)|
10,296,User Awareness of Fentanyl,2815,1074,75,30,8,3,0,2,-1,0,0,0,-1--1--1,0-0-0,|||0-0-255,0,0,0,0,0,0
1,297,126,296,1,0,43,0,3,128,0,0-0-255,|||0-0-0,1|(2843,1018)|
1,298,296,7,0,0,43,0,3,128,0,0-0-255,|||0-0-0,1|(0,0)|
1,299,296,3,0,0,43,0,3,128,0,0-0-255,|||0-0-0,1|(0,0)|
10,300,Unmet Demand for Narcan due to Short Supply,2965,1269,75,30,8,3,0,2,-1,0,0,0,-1--1--1,0-0-0,|||0-128-0,0,0,0,0,0,0
1,301,300,3,1,0,45,0,3,128,0,0-128-0,|||0-0-0,1|(2841,1242)|
10,302,Knowledge of Someone Overdosed on Fentanyl,2602,1248,75,30,8,3,0,2,-1,0,0,0,-1--1--1,0-0-0,|||0-0-255,0,0,0,0,0,0
1,303,302,3,0,0,43,0,3,128,0,0-0-255,|||0-0-0,1|(0,0)|
1,304,20,85,1,0,45,0,3,128,0,0-0-255,|||0-0-0,1|(3139,1174)|
10,305,"Perceived Price & Availability of Narcan",2879,1732,75,30,8,3,0,2,-1,0,0,0,-1--1--1,0-0-0,|||0-0-255,0,0,0,0,0,0
1,306,305,85,0,0,45,0,3,128,0,0-0-255,|||0-0-0,1|(0,0)|
10,307,"Refusal to Carry Narcan (e.g. Store Owners) due to Liability",2848,1808,75,30,8,3,0,2,-1,0,0,0,-1--1--1,0-0-0,|||0-0-255,0,0,0,0,0,0
1,308,307,85,0,0,45,0,3,128,0,0-0-255,|||0-0-0,1|(0,0)|
10,309,"Buddy System (Use with Someone Else)",3358,1244,75,30,8,3,0,2,-1,0,0,0,-1--1--1,0-0-0,|||0-0-255,0,0,0,0,0,0
1,310,309,176,1,0,43,0,3,128,0,0-0-255,|||0-0-0,1|(3310,1354)|
1,311,309,3,1,0,43,0,3,128,0,0-0-255,|||0-0-0,1|(3079,1181)|
10,312,Experience Using Narcan,3191,1542,75,30,8,3,0,2,-1,0,0,0,-1--1--1,0-0-0,|||0-0-255,0,0,0,0,0,0
1,313,312,176,0,0,43,0,3,128,0,0-0-255,|||0-0-0,1|(0,0)|
10,314,Responding to Previous Overdose,3453,1657,75,30,8,3,0,2,-1,0,0,0,-1--1--1,0-0-0,|||0-0-255,0,0,0,0,0,0
1,315,314,312,1,0,43,0,3,128,0,0-0-255,|||0-0-0,1|(3306,1650)|
10,316,Narcan Offered to Individuals in MOUD,2934,390,75,30,8,3,0,2,-1,0,0,0,-1--1--1,0-0-0,|||0-0-255,0,0,0,0,0,0
1,317,22,316,1,0,43,0,3,128,0,0-0-255,|||0-0-0,1|(2455,291)|
1,318,316,3,1,0,43,0,3,128,0,0-0-255,|||0-0-0,1|(3079,735)|
10,319,Interacting with Police,1929,1460,75,30,8,3,0,2,-1,0,0,0,-1--1--1,0-0-0,|||255-0-0,0,0,0,0,0,0
1,320,319,30,1,0,0,0,3,192,0,255-0-0,|||0-0-0,1|(2427,1397)|
10,321,"Attitude towards harm reduction & addiction among clinicians and pharmacists (clinical culture)",1439,162,75,30,8,3,0,2,-1,0,0,0,-1--1--1,0-0-0,|||255-0-0,0,0,0,0,0,0
1,322,321,22,1,0,0,0,3,192,0,255-0-0,|||0-0-0,1|(1617,255)|
10,323,"Clinicians Offering/Prescribing Narcan",3061,1777,75,30,8,3,0,2,-1,0,0,0,-1--1--1,0-0-0,|||255-0-0,0,0,0,0,0,0
1,324,323,85,0,0,0,0,3,192,0,255-0-0,|||0-0-0,1|(0,0)|
10,325,Misinformation About Liability,1893,2016,75,30,8,3,0,2,-1,0,0,0,-1--1--1,0-0-0,|||0-0-255,0,0,0,0,0,0
10,326,Fear of Losing Licenses,1880,1961,75,30,8,3,0,2,-1,0,0,0,-1--1--1,0-0-0,|||0-0-255,0,0,0,0,0,0
10,327,Stigma among Providers Towards Narcan,1162,468,75,30,8,3,0,2,-1,0,0,0,-1--1--1,0-0-0,|||255-0-0,0,0,0,0,0,0
1,328,321,327,1,0,0,0,3,192,0,255-0-0,|||0-0-0,1|(1274,292)|
1,329,327,323,1,0,0,0,3,192,0,255-0-0,|||0-0-0,1|(1852,1744)|
10,330,Police Perception of User's Liability,1860,1788,75,30,8,3,0,2,-1,0,0,0,-1--1--1,0-0-0,|||0-128-0,0,0,0,0,0,0
1,331,330,29,1,0,43,0,3,192,0,0-128-0,|||0-0-0,1|(1997,1640)|
1,332,61,330,1,0,45,0,3,192,0,0-128-0,|||0-0-0,1|(2996,2178)|
10,333,Intranasal Narcan Administration,3375,986,75,30,8,3,0,2,-1,0,0,0,-1--1--1,0-0-0,|||0-128-0,0,0,0,0,0,0
10,334,Intramuscular Narcan Administration,3359,1098,75,30,8,3,0,2,-1,0,0,0,-1--1--1,0-0-0,|||0-128-0,0,0,0,0,0,0
10,335,"COVID-19 Pandemic",3552,1024,75,30,8,3,0,2,-1,0,0,0,-1--1--1,0-0-0,|||0-128-0,0,0,0,0,0,0
1,336,335,333,1,0,45,0,3,192,0,0-128-0,|||0-0-0,1|(3446,947)|
1,337,335,334,1,0,43,0,3,192,0,0-128-0,|||0-0-0,1|(3457,1081)|
1,338,169,333,0,0,43,0,3,128,0,0-128-0,|||0-0-0,1|(0,0)|
1,339,169,334,0,0,45,0,3,128,0,0-128-0,|||0-0-0,1|(0,0)|
1,340,333,3,0,0,43,0,3,192,0,0-128-0,|||0-0-0,1|(0,0)|
1,341,334,3,0,0,43,0,3,192,0,0-128-0,|||0-0-0,1|(0,0)|
1,342,335,176,1,0,45,0,3,192,0,0-128-0,|||0-0-0,1|(3454,1246)|
10,343,Misperception that one is protected when using drugs,3669,1632,75,30,8,3,0,2,-1,0,0,0,-1--1--1,0-0-0,|||0-128-0,0,0,0,0,0,0
1,344,61,343,1,0,45,0,3,192,0,0-128-0,|||0-0-0,1|(3706,1465)|
1,345,343,43,1,0,45,0,3,192,0,0-128-0,|||0-0-0,1|(3094,1920)|
10,346,Local Supply of Narcan,2634,1468,75,30,8,3,0,2,-1,0,0,0,-1--1--1,0-0-0,|||0-128-0,0,0,0,0,0,0
1,347,346,85,0,0,43,0,3,192,0,0-128-0,|||0-0-0,1|(0,0)|
10,348,Repeated Overdose at Same Address,2157,623,75,30,8,3,0,2,-1,0,0,0,-1--1--1,0-0-0,|||0-128-0,0,0,0,0,0,0
1,349,1,348,1,0,43,0,3,192,0,0-128-0,|||0-0-0,1|(2331,557)|
1,350,348,15,1,0,43,0,3,192,0,0-128-0,|||0-0-0,1|(2058,620)|
10,351,Police Perceived Recidivism,1944,629,75,30,8,3,0,2,-1,0,0,0,-1--1--1,0-0-0,|||0-128-0,0,0,0,0,0,0
1,352,348,351,0,0,43,0,3,192,0,0-128-0,|||0-0-0,1|(0,0)|
1,353,351,36,1,0,0,0,3,192,0,0-128-0,|||0-0-0,1|(1486,1574)|
10,354,"Public/Employee Knowledge of Narcan Locations in Community",2551,1367,75,30,8,3,0,2,-1,0,0,0,0-0-0,0-0-0,|||255-0-0,0,0,0,0,0,0
1,355,85,354,1,0,43,0,3,192,0,255-0-0,|||0-0-0,1|(2563,1399)|
1,356,354,3,0,0,43,0,3,192,0,255-0-0,|||0-0-0,1|(0,0)|
10,357,Stigma Among Businesses Towards Narcan,2679,1552,75,30,8,3,0,2,-1,0,0,0,-1--1--1,0-0-0,|||255-0-0,0,0,0,0,0,0
1,358,357,85,0,0,45,0,3,192,0,255-0-0,|||0-0-0,1|(0,0)|
10,359,Uncertainty or Lack of Information about GSL for Private Businesses,2667,1641,75,30,8,3,0,2,-1,0,0,0,-1--1--1,0-0-0,|||0-0-255,0,0,0,0,0,0
1,360,359,85,0,0,45,0,3,128,0,255-0-0,|||0-0-0,1|(0,0)|
10,361,Collective Behavior and Political Action,3322,1845,75,30,8,3,0,2,-1,0,0,0,-1--1--1,0-0-0,|||255-0-0,0,0,0,0,0,0
1,362,361,85,0,0,43,0,3,128,0,255-0-0,|||0-0-0,1|(0,0)|
10,363,"Community's Stance towards OUD (Criminal Action vs. Medical Need)",3576,1862,75,30,8,3,0,2,-1,0,0,0,0-0-0,0-0-0,|||255-0-0,0,0,0,0,0,0
10,364,Public Perception of Crisis,3452,1988,75,30,8,3,0,2,-1,0,0,0,0-0-0,0-0-0,|||255-0-0,0,0,0,0,0,0
10,365,Personal Impact of the Opioid Crisis,3657,2076,75,30,8,3,0,2,-1,0,0,0,0-0-0,0-0-0,|||255-0-0,0,0,0,0,0,0
1,366,364,361,1,0,43,0,3,128,0,255-0-0,|||0-0-0,1|(3327,1931)|
1,367,364,363,1,0,0,0,3,192,0,255-0-0,|||0-0-0,1|(3532,1951)|
1,368,363,361,1,0,43,0,3,128,0,255-0-0,|||0-0-0,1|(3441,1791)|
1,369,365,364,0,0,43,0,3,128,0,255-0-0,|||0-0-0,1|(0,0)|
10,370,Educating the Community on the Dangers of Drug Use,3826,1350,75,30,8,3,0,2,-1,0,0,0,-1--1--1,0-0-0,|||0-0-255,0,0,0,0,0,0
10,371,Harm Reduction Information,3788,1493,75,30,8,3,0,2,-1,0,0,0,-1--1--1,0-0-0,|||0-0-255,0,0,0,0,0,0
1,372,370,371,1,0,43,0,3,192,0,0-0-255,|||0-0-0,1|(3822,1426)|
1,373,371,3,0,0,43,0,3,192,0,0-0-255,|||0-0-0,1|(0,0)|
1,374,370,296,1,0,43,0,3,128,0,0-0-255,|||0-0-0,1|(3303,1267)|
1,375,370,20,1,0,45,0,3,128,0,0-0-255,|||0-0-0,1|(3635,974)|
10,376,Fear of Consequences of Using Narcan,3440,1390,75,30,8,3,0,2,-1,0,0,0,-1--1--1,0-0-0,|||0-0-255,0,0,0,0,0,0
1,377,376,176,0,0,45,0,3,128,0,0-0-255,|||0-0-0,1|(0,0)|
10,378,Outcomes of Drug Court,2125,1287,75,30,8,3,0,2,-1,0,0,0,-1--1--1,0-0-0,|||0-0-255,0,0,0,0,0,0
1,379,29,380,1,0,43,0,3,128,0,0-0-255,|||0-0-0,1|(2127,1468)|
10,380,"Incarceration Length/Duration",2186,1376,75,30,8,3,0,2,-1,0,0,0,-1--1--1,0-0-0,|||0-0-255,0,0,0,0,0,0
1,381,378,380,1,0,45,0,3,192,0,0-0-255,|||0-0-0,1|(2118,1347)|
1,382,380,36,1,0,45,0,3,128,0,0-0-255,|||0-0-0,1|(2323,1612)|
1,383,378,92,1,0,43,0,3,192,0,0-0-255,|||0-0-0,1|(2072,1346)|
1,384,92,22,1,0,43,0,3,192,0,0-0-255,|||0-0-0,1|(1628,938)|
1,385,29,92,1,0,43,0,3,128,0,0-0-255,|||0-0-0,1|(2068,1452)|
///---\\\
:L<%^E!@
5:"72-Hour Hold"
9:current
19:38,0
24:0
25:0
26:0
23:0
15:0,0,0,0,0,0
27:0,
34:0,
42:1
72:0
73:0
35:Date
36:YYYY-MM-DD
37:2000
38:1
39:1
40:2
41:0
95:0
96:0
97:0
77:0
78:0
102:0
93:0
94:0
92:0
91:0
90:0
87:0
75:
43:
103:8,8,8,3,8
105:0,0,0,0,0,0,0,0,0,0
104:Arial Unicode MS|12||0-0-0|0-0-0|-1--1--1|0-0-255|192-192-192|-1--1--1
